# Supplementary material for: Genome-Wide Identification and Characterization of HSP70 Gene Family in Tausch’s Goatgrass (Aegilops tauschii)
Source: Genes (Basel). 2024 Dec 26;16(1):19. doi: 10.3390/genes16010019 (PMC11764848; doi:10.3390/genes16010019)
Supplement: Supplementary file 1 [file genes-16-00019-s001.zip]

Archive with 4 entries (3 files):
- Table s/
- Table s/Table S1.xlsx
- Table s/Table S2.xlsx
- Table s/Table S3.xlsx
