# Supplementary material for: Genome-Wide Identification and Characterization of HSP70 Gene Family in Tausch’s Goatgrass (Aegilops tauschii)
Source: Genes (Basel). 2024 Dec 26;16(1):19. doi: 10.3390/genes16010019 (PMC11764848; doi:10.3390/genes16010019)
Supplement: Supplementary file 1 [file genes-16-00019-s001.zip › Table s/Table S2.xlsx]

## Sheet: Sheet1
List	Gene name	Gene ID	Chr.	Start	End	Molecular Weight	Amino acids
1	TaHSP70-1	TraesCS5B02G087700	5B	112263392	112268145	71.09	647
2	TaHSP70-2	TraesCS5A02G078000	5A	95565265	95569289	71.09	647
3	TaHSP70-3	TraesCS5D02G093900	5D	103213186	103216970	71.12	647
4	TaHSP70-4	TraesCS5B02G129700	5B	239425239	239437539	68.75	621
5	TaHSP70-5	TraesCS2B02G374700	2B	534838985	534843284	71.15	647
6	TaHSP70-6	TraesCS6A02G337100	6A	571029408	571033894	71.13	647
7	TaHSP70-7	TraesCS6B02G367800	6B	641408979	641413008	71.13	647
8	TaHSP70-8	TraesCS6D02G317700	6D	426114782	426118957	71.13	647
9	TaHSP70-9	TraesCS5B02G492500	5B	660365319	660370795	71.15	648
10	TaHSP70-10	TraesCS5A02G479300	5A	652357608	652362723	71.21	648
11	TaHSP70-11	TraesCS5D02G492900	5D	525783192	525788685	71.21	648
12	TaHSP70-12	TraesCS4D02G140800	4D	124259676	124263391	71.12	648
13	TaHSP70-13	TraesCS4B02G142400	4B	188191145	188197382	73.64	669
14	TaHSP70-14	TraesCS4A02G175100	4A	446468938	446471841	61.33	556
15	TaHSP70-15	TraesCS4A02G097900	4A	109423420	109426774	71.83	655
16	TaHSP70-16	TraesCS4D02G207500	4D	355858178	355860803	71.32	651
17	TaHSP70-17	TraesCS4B02G206700	4B	439319922	439322631	71.3	651
18	TaHSP70-18	TraesCS3D02G352400	3D	463189676	463192853	70.68	647
19	TaHSP70-19	TraesCS3D02G351900	3D	462849794	462853087	71.09	652
20	TaHSP70-20	TraesCS3B02G390800	3B	615772067	615774592	67.4	620
21	TaHSP70-21	TraesCS3B02G390700	3B	615748706	615751713	71.17	652
22	TaHSP70-22	TraesCS4B02G205700	4B	437948956	437951454	71.9	657
23	TaHSP70-23	TraesCS4D02G206600	4D	354135924	354138396	71.83	657
24	TaHSP70-24	TraesCS4A02G098600	4A	110636805	110639367	73.2	669
25	TaHSP70-25	TraesCS1B02G294300	1B	512172610	512176124	71.03	648
26	TaHSP70-26	TraesCS1A02G285000	1A	482335686	482339114	71.05	648
27	TaHSP70-27	TraesCS1D02G284000	1D	382234086	382237773	71.04	648
28	TaHSP70-28	TraesCS6B02G058300	6B	38763450	38767384	73.2	665
29	TaHSP70-29	TraesCS6D02G049100	6D	23832531	23836586	73.2	665
30	TaHSP70-30	TraesCS6A02G042600	6A	22442502	22457109	73.21	665
31	TaHSP70-31	TraesCS6A02G342200	6A	574911635	574914703	58.31	534
32	TaHSP70-32	TraesCS6B02G374400	6B	647588891	647592746	60.38	552
33	TaHSP70-33	TraesCS5B02G298000	5B	480301530	480304042	73.51	668
34	TaHSP70-34	TraesCS5D02G305500	5D	400295411	400297237	66.69	608
35	TaHSP70-35	TraesCS5A02G298700	5A	505625888	505628065	72.49	660
36	TaHSP70-36	TraesCS7A02G430600	7A	624964931	624967120	72.27	658
37	TaHSP70-37	TraesCS7D02G422600	7D	543057663	543059615	71.64	650
38	TaHSP70-38	TraesCS7B02G330900	7B	586263552	586265807	73.14	666
39	TaHSP70-39	TraesCS7D02G423100	7D	543602242	543604541	72.63	660
40	TaHSP70-40	TraesCS7B02G331400	7B	586659457	586661899	72.51	660
41	TaHSP70-41	TraesCS2D02G600900	2D	651417241	651419408	71.92	668
42	TaHSP70-42	TraesCS2A02G585600	2A	776216319	776218526	71.88	667
43	TaHSP70-43	TraesCS1A02G133100	1A	185141232	185146180	73.22	684
44	TaHSP70-44	TraesCS1B02G151300	1B	236955835	236963068	73.27	686
45	TaHSP70-45	TraesCS1D02G131800	1D	155728656	155735212	72.99	682
46	TaHSP70-46	TraesCS5D02G117600	5D	142349982	142358168	73.58	690
47	TaHSP70-47	TraesCS5A02G106200	5A	174261632	174291964	73.58	690
48	TaHSP70-48	TraesCS5B02G111200	5B	165082790	165091574	73.53	690
49	TaHSP70-49	TraesCS5D02G276100	5D	378889960	378893091	72.75	684
50	TaHSP70-50	TraesCS5A02G268100	5A	478895557	478899843	72.77	684
51	TaHSP70-51	TraesCS5B02G267900	5B	454291524	454295192	85.69	805
52	TaHSP70-52	TraesCS3D02G296700	3D	410519787	410523990	73.34	683
53	TaHSP70-53	TraesCS3A02G305100	3A	541206601	541211052	73.3	684
54	TaHSP70-54	TraesCS3B02G331400	3B	536433922	536438211	73.31	684
55	TaHSP70-55	TraesCS4B02G397600	4B	671738836	671743414	72.52	677
56	TaHSP70-56	TraesCSU02G116400	Un	100323297	100328120	72.07	672
57	TaHSP70-57	TraesCS1A02G295600	1A	490509793	490525089	73.12	683
58	TaHSP70-58	TraesCS2D02G575200	2D	639425603	639431839	72.13	675
