# Supplementary material for: Genome-Wide Identification and Characterization of HSP70 Gene Family in Tausch’s Goatgrass (Aegilops tauschii)
Source: Genes (Basel). 2024 Dec 26;16(1):19. doi: 10.3390/genes16010019 (PMC11764848; doi:10.3390/genes16010019)
Supplement: Supplementary file 1 [file genes-16-00019-s001.zip › Table s/Table S3.xlsx]

## Sheet: Sheet1
Gene name	Cis-acting element	Function
AtHSP70-15	3-AF1 binding site	light responsive element
AtHSP70-16	AAAC-motif	light responsive element
AtHSP70-1	A-box	cis-acting regulatory element
AtHSP70-10	A-box	cis-acting regulatory element
AtHSP70-11	A-box	cis-acting regulatory element
AtHSP70-12	A-box	cis-acting regulatory element
AtHSP70-13	A-box	cis-acting regulatory element
AtHSP70-14	A-box	cis-acting regulatory element
AtHSP70-16	A-box	cis-acting regulatory element
AtHSP70-19	A-box	cis-acting regulatory element
AtHSP70-2	A-box	cis-acting regulatory element
AtHSP70-3	A-box	cis-acting regulatory element
AtHSP70-4	A-box	cis-acting regulatory element
AtHSP70-5	A-box	cis-acting regulatory element
AtHSP70-6	A-box	cis-acting regulatory element
AtHSP70-7	A-box	cis-acting regulatory element
AtHSP70-8	A-box	cis-acting regulatory element
AtHSP70-9	A-box	cis-acting regulatory element
AtHSP70-10	ABRE	cis-acting element involved in the abscisic acid responsiveness
AtHSP70-11	ABRE	cis-acting element involved in the abscisic acid responsiveness
AtHSP70-12	ABRE	cis-acting element involved in the abscisic acid responsiveness
AtHSP70-13	ABRE	cis-acting element involved in the abscisic acid responsiveness
AtHSP70-14	ABRE	cis-acting element involved in the abscisic acid responsiveness
AtHSP70-15	ABRE	cis-acting element involved in the abscisic acid responsiveness
AtHSP70-16	ABRE	cis-acting element involved in the abscisic acid responsiveness
AtHSP70-17	ABRE	cis-acting element involved in the abscisic acid responsiveness
AtHSP70-18	ABRE	cis-acting element involved in the abscisic acid responsiveness
AtHSP70-19	ABRE	cis-acting element involved in the abscisic acid responsiveness
AtHSP70-2	ABRE	cis-acting element involved in the abscisic acid responsiveness
AtHSP70-3	ABRE	cis-acting element involved in the abscisic acid responsiveness
AtHSP70-4	ABRE	cis-acting element involved in the abscisic acid responsiveness
AtHSP70-5	ABRE	cis-acting element involved in the abscisic acid responsiveness
AtHSP70-6	ABRE	cis-acting element involved in the abscisic acid responsiveness
AtHSP70-7	ABRE	cis-acting element involved in the abscisic acid responsiveness
AtHSP70-8	ABRE	cis-acting element involved in the abscisic acid responsiveness
AtHSP70-9	ABRE	cis-acting element involved in the abscisic acid responsiveness
AtHSP70-1	ACE	cis-acting element involved in light responsiveness
AtHSP70-11	ACE	cis-acting element involved in light responsiveness
AtHSP70-12	ACE	cis-acting element involved in light responsiveness
AtHSP70-13	ACE	cis-acting element involved in light responsiveness
AtHSP70-15	ACE	cis-acting element involved in light responsiveness
AtHSP70-2	ACE	cis-acting element involved in light responsiveness
AtHSP70-4	ACE	cis-acting element involved in light responsiveness
AtHSP70-1	AE-box	part of a module for light response
AtHSP70-11	AE-box	part of a module for light response
AtHSP70-15	AE-box	part of a module for light response
AtHSP70-16	AE-box	part of a module for light response
AtHSP70-19	AE-box	part of a module for light response
AtHSP70-3	AE-box	part of a module for light response
AtHSP70-1	ARE	cis-acting regulatory element essential for the anaerobic induction
AtHSP70-11	ARE	cis-acting regulatory element essential for the anaerobic induction
AtHSP70-12	ARE	cis-acting regulatory element essential for the anaerobic induction
AtHSP70-13	ARE	cis-acting regulatory element essential for the anaerobic induction
AtHSP70-14	ARE	cis-acting regulatory element essential for the anaerobic induction
AtHSP70-15	ARE	cis-acting regulatory element essential for the anaerobic induction
AtHSP70-16	ARE	cis-acting regulatory element essential for the anaerobic induction
AtHSP70-17	ARE	cis-acting regulatory element essential for the anaerobic induction
AtHSP70-18	ARE	cis-acting regulatory element essential for the anaerobic induction
AtHSP70-19	ARE	cis-acting regulatory element essential for the anaerobic induction
AtHSP70-2	ARE	cis-acting regulatory element essential for the anaerobic induction
AtHSP70-3	ARE	cis-acting regulatory element essential for the anaerobic induction
AtHSP70-4	ARE	cis-acting regulatory element essential for the anaerobic induction
AtHSP70-6	ARE	cis-acting regulatory element essential for the anaerobic induction
AtHSP70-7	ARE	cis-acting regulatory element essential for the anaerobic induction
AtHSP70-8	ARE	cis-acting regulatory element essential for the anaerobic induction
AtHSP70-9	ARE	cis-acting regulatory element essential for the anaerobic induction
AtHSP70-15	ATC-motif	part of a conserved DNA module involved in light responsiveness
AtHSP70-5	ATC-motif	part of a conserved DNA module involved in light responsiveness
AtHSP70-8	ATC-motif	part of a conserved DNA module involved in light responsiveness
AtHSP70-9	ATCT-motif	part of a conserved DNA module involved in light responsiveness
AtHSP70-1	AT-rich element	binding site of AT-rich DNA binding protein (ATBP-1)
AtHSP70-15	AT-rich element	binding site of AT-rich DNA binding protein (ATBP-1)
AtHSP70-18	AT-rich element	binding site of AT-rich DNA binding protein (ATBP-1)
AtHSP70-4	AT-rich element	binding site of AT-rich DNA binding protein (ATBP-1)
AtHSP70-14	AuxRE	part of an auxin-responsive element
AtHSP70-1	AuxRR-core	cis-acting regulatory element involved in auxin responsiveness
AtHSP70-10	AuxRR-core	cis-acting regulatory element involved in auxin responsiveness
AtHSP70-3	AuxRR-core	cis-acting regulatory element involved in auxin responsiveness
AtHSP70-4	AuxRR-core	cis-acting regulatory element involved in auxin responsiveness
AtHSP70-5	AuxRR-core	cis-acting regulatory element involved in auxin responsiveness
AtHSP70-6	AuxRR-core	cis-acting regulatory element involved in auxin responsiveness
AtHSP70-7	AuxRR-core	cis-acting regulatory element involved in auxin responsiveness
AtHSP70-8	AuxRR-core	cis-acting regulatory element involved in auxin responsiveness
AtHSP70-1	Box 4	part of a conserved DNA module involved in light responsiveness
AtHSP70-14	Box 4	part of a conserved DNA module involved in light responsiveness
AtHSP70-15	Box 4	part of a conserved DNA module involved in light responsiveness
AtHSP70-16	Box 4	part of a conserved DNA module involved in light responsiveness
AtHSP70-17	Box 4	part of a conserved DNA module involved in light responsiveness
AtHSP70-2	Box 4	part of a conserved DNA module involved in light responsiveness
AtHSP70-3	Box 4	part of a conserved DNA module involved in light responsiveness
AtHSP70-4	Box 4	part of a conserved DNA module involved in light responsiveness
AtHSP70-6	Box 4	part of a conserved DNA module involved in light responsiveness
AtHSP70-9	Box II -like sequence	cis-acting regulatory element
AtHSP70-1	CAAT-box	common cis-acting element in promoter and enhancer regions
AtHSP70-10	CAAT-box	common cis-acting element in promoter and enhancer regions
AtHSP70-11	CAAT-box	common cis-acting element in promoter and enhancer regions
AtHSP70-12	CAAT-box	common cis-acting element in promoter and enhancer regions
AtHSP70-13	CAAT-box	common cis-acting element in promoter and enhancer regions
AtHSP70-14	CAAT-box	common cis-acting element in promoter and enhancer regions
AtHSP70-15	CAAT-box	common cis-acting element in promoter and enhancer regions
AtHSP70-16	CAAT-box	common cis-acting element in promoter and enhancer regions
AtHSP70-17	CAAT-box	common cis-acting element in promoter and enhancer regions
AtHSP70-18	CAAT-box	common cis-acting element in promoter and enhancer regions
AtHSP70-19	CAAT-box	common cis-acting element in promoter and enhancer regions
AtHSP70-2	CAAT-box	common cis-acting element in promoter and enhancer regions
AtHSP70-3	CAAT-box	common cis-acting element in promoter and enhancer regions
AtHSP70-4	CAAT-box	common cis-acting element in promoter and enhancer regions
AtHSP70-5	CAAT-box	common cis-acting element in promoter and enhancer regions
AtHSP70-6	CAAT-box	common cis-acting element in promoter and enhancer regions
AtHSP70-7	CAAT-box	common cis-acting element in promoter and enhancer regions
AtHSP70-8	CAAT-box	common cis-acting element in promoter and enhancer regions
AtHSP70-9	CAAT-box	common cis-acting element in promoter and enhancer regions
AtHSP70-10	CAG-motif	part of a light response element
AtHSP70-1	CAT-box	cis-acting regulatory element related to meristem expression
AtHSP70-10	CAT-box	cis-acting regulatory element related to meristem expression
AtHSP70-11	CAT-box	cis-acting regulatory element related to meristem expression
AtHSP70-12	CAT-box	cis-acting regulatory element related to meristem expression
AtHSP70-13	CAT-box	cis-acting regulatory element related to meristem expression
AtHSP70-14	CAT-box	cis-acting regulatory element related to meristem expression
AtHSP70-15	CAT-box	cis-acting regulatory element related to meristem expression
AtHSP70-17	CAT-box	cis-acting regulatory element related to meristem expression
AtHSP70-19	CAT-box	cis-acting regulatory element related to meristem expression
AtHSP70-2	CAT-box	cis-acting regulatory element related to meristem expression
AtHSP70-3	CAT-box	cis-acting regulatory element related to meristem expression
AtHSP70-4	CAT-box	cis-acting regulatory element related to meristem expression
AtHSP70-5	CAT-box	cis-acting regulatory element related to meristem expression
AtHSP70-6	CAT-box	cis-acting regulatory element related to meristem expression
AtHSP70-7	CAT-box	cis-acting regulatory element related to meristem expression
AtHSP70-8	CAT-box	cis-acting regulatory element related to meristem expression
AtHSP70-9	CAT-box	cis-acting regulatory element related to meristem expression
AtHSP70-1	CCAAT-box	MYBHv1 binding site
AtHSP70-10	CCAAT-box	MYBHv1 binding site
AtHSP70-11	CCAAT-box	MYBHv1 binding site
AtHSP70-12	CCAAT-box	MYBHv1 binding site
AtHSP70-13	CCAAT-box	MYBHv1 binding site
AtHSP70-14	CCAAT-box	MYBHv1 binding site
AtHSP70-15	CCAAT-box	MYBHv1 binding site
AtHSP70-16	CCAAT-box	MYBHv1 binding site
AtHSP70-17	CCAAT-box	MYBHv1 binding site
AtHSP70-18	CCAAT-box	MYBHv1 binding site
AtHSP70-19	CCAAT-box	MYBHv1 binding site
AtHSP70-2	CCAAT-box	MYBHv1 binding site
AtHSP70-4	CCAAT-box	MYBHv1 binding site
AtHSP70-5	CCAAT-box	MYBHv1 binding site
AtHSP70-6	CCAAT-box	MYBHv1 binding site
AtHSP70-7	CCAAT-box	MYBHv1 binding site
AtHSP70-8	CCAAT-box	MYBHv1 binding site
AtHSP70-9	CCAAT-box	MYBHv1 binding site
AtHSP70-1	CGTCA-motif	cis-acting regulatory element involved in the MeJA-responsiveness
AtHSP70-10	CGTCA-motif	cis-acting regulatory element involved in the MeJA-responsiveness
AtHSP70-11	CGTCA-motif	cis-acting regulatory element involved in the MeJA-responsiveness
AtHSP70-12	CGTCA-motif	cis-acting regulatory element involved in the MeJA-responsiveness
AtHSP70-13	CGTCA-motif	cis-acting regulatory element involved in the MeJA-responsiveness
AtHSP70-14	CGTCA-motif	cis-acting regulatory element involved in the MeJA-responsiveness
AtHSP70-15	CGTCA-motif	cis-acting regulatory element involved in the MeJA-responsiveness
AtHSP70-16	CGTCA-motif	cis-acting regulatory element involved in the MeJA-responsiveness
AtHSP70-17	CGTCA-motif	cis-acting regulatory element involved in the MeJA-responsiveness
AtHSP70-18	CGTCA-motif	cis-acting regulatory element involved in the MeJA-responsiveness
AtHSP70-19	CGTCA-motif	cis-acting regulatory element involved in the MeJA-responsiveness
AtHSP70-2	CGTCA-motif	cis-acting regulatory element involved in the MeJA-responsiveness
AtHSP70-3	CGTCA-motif	cis-acting regulatory element involved in the MeJA-responsiveness
AtHSP70-4	CGTCA-motif	cis-acting regulatory element involved in the MeJA-responsiveness
AtHSP70-5	CGTCA-motif	cis-acting regulatory element involved in the MeJA-responsiveness
AtHSP70-6	CGTCA-motif	cis-acting regulatory element involved in the MeJA-responsiveness
AtHSP70-7	CGTCA-motif	cis-acting regulatory element involved in the MeJA-responsiveness
AtHSP70-8	CGTCA-motif	cis-acting regulatory element involved in the MeJA-responsiveness
AtHSP70-9	CGTCA-motif	cis-acting regulatory element involved in the MeJA-responsiveness
AtHSP70-15	chs-CMA2a	part of a light responsive element
AtHSP70-9	chs-CMA2a	part of a light responsive element
AtHSP70-2	chs-Unit 1 m1	part of a light responsive element
AtHSP70-15	circadian	cis-acting regulatory element involved in circadian control
AtHSP70-16	circadian	cis-acting regulatory element involved in circadian control
AtHSP70-17	circadian	cis-acting regulatory element involved in circadian control
AtHSP70-18	circadian	cis-acting regulatory element involved in circadian control
AtHSP70-19	circadian	cis-acting regulatory element involved in circadian control
AtHSP70-2	circadian	cis-acting regulatory element involved in circadian control
AtHSP70-9	circadian	cis-acting regulatory element involved in circadian control
AtHSP70-12	GA-motif	part of a light responsive element
AtHSP70-11	Gap-box	part of a light responsive element
AtHSP70-19	Gap-box	part of a light responsive element
AtHSP70-12	GARE-motif	gibberellin-responsive element
AtHSP70-13	GARE-motif	gibberellin-responsive element
AtHSP70-14	GARE-motif	gibberellin-responsive element
AtHSP70-17	GARE-motif	gibberellin-responsive element
AtHSP70-18	GARE-motif	gibberellin-responsive element
AtHSP70-19	GARE-motif	gibberellin-responsive element
AtHSP70-2	GARE-motif	gibberellin-responsive element
AtHSP70-3	GARE-motif	gibberellin-responsive element
AtHSP70-4	GARE-motif	gibberellin-responsive element
AtHSP70-10	GATA-motif	part of a light responsive element
AtHSP70-11	GATA-motif	part of a light responsive element
AtHSP70-12	GATA-motif	part of a light responsive element
AtHSP70-13	GATA-motif	part of a light responsive element
AtHSP70-14	GATA-motif	part of a light responsive element
AtHSP70-15	GATA-motif	part of a light responsive element
AtHSP70-16	GATA-motif	part of a light responsive element
AtHSP70-17	GATA-motif	part of a light responsive element
AtHSP70-18	GATA-motif	part of a light responsive element
AtHSP70-19	GATA-motif	part of a light responsive element
AtHSP70-6	GATA-motif	part of a light responsive element
AtHSP70-9	GATA-motif	part of a light responsive element
AtHSP70-1	G-box	cis-acting regulatory element involved in light responsiveness
AtHSP70-10	G-Box	cis-acting regulatory element involved in light responsiveness
AtHSP70-11	G-box	cis-acting regulatory element involved in light responsiveness
AtHSP70-12	G-box	cis-acting regulatory element involved in light responsiveness
AtHSP70-13	G-Box	cis-acting regulatory element involved in light responsiveness
AtHSP70-14	G-box	cis-acting regulatory element involved in light responsiveness
AtHSP70-15	G-box	cis-acting regulatory element involved in light responsiveness
AtHSP70-16	G-box	cis-acting regulatory element involved in light responsiveness
AtHSP70-17	G-Box	cis-acting regulatory element involved in light responsiveness
AtHSP70-18	G-box	cis-acting regulatory element involved in light responsiveness
AtHSP70-19	G-box	cis-acting regulatory element involved in light responsiveness
AtHSP70-2	G-box	cis-acting regulatory element involved in light responsiveness
AtHSP70-3	G-box	cis-acting regulatory element involved in light responsiveness
AtHSP70-4	G-box	cis-acting regulatory element involved in light responsiveness
AtHSP70-5	G-box	cis-acting regulatory element involved in light responsiveness
AtHSP70-6	G-box	cis-acting regulatory element involved in light responsiveness
AtHSP70-7	G-Box	cis-acting regulatory element involved in light responsiveness
AtHSP70-8	G-box	cis-acting regulatory element involved in light responsiveness
AtHSP70-9	G-box	cis-acting regulatory element involved in light responsiveness
AtHSP70-10	GC-motif	enhancer-like element involved in anoxic specific inducibility
AtHSP70-11	GC-motif	enhancer-like element involved in anoxic specific inducibility
AtHSP70-13	GC-motif	enhancer-like element involved in anoxic specific inducibility
AtHSP70-16	GC-motif	enhancer-like element involved in anoxic specific inducibility
AtHSP70-17	GC-motif	enhancer-like element involved in anoxic specific inducibility
AtHSP70-2	GC-motif	enhancer-like element involved in anoxic specific inducibility
AtHSP70-5	GC-motif	enhancer-like element involved in anoxic specific inducibility
AtHSP70-6	GC-motif	enhancer-like element involved in anoxic specific inducibility
AtHSP70-7	GC-motif	enhancer-like element involved in anoxic specific inducibility
AtHSP70-9	GC-motif	enhancer-like element involved in anoxic specific inducibility
AtHSP70-18	GCN4_motif	cis-regulatory element involved in endosperm expression
AtHSP70-1	GT1-motif	light responsive element
AtHSP70-12	GT1-motif	light responsive element
AtHSP70-13	GT1-motif	light responsive element
AtHSP70-14	GT1-motif	light responsive element
AtHSP70-17	GT1-motif	light responsive element
AtHSP70-2	GT1-motif	light responsive element
AtHSP70-1	GTGGC-motif	part of a light responsive element
AtHSP70-10	GTGGC-motif	part of a light responsive element
AtHSP70-14	GTGGC-motif	part of a light responsive element
AtHSP70-2	GTGGC-motif	part of a light responsive element
AtHSP70-3	GTGGC-motif	part of a light responsive element
AtHSP70-4	GTGGC-motif	part of a light responsive element
AtHSP70-6	GTGGC-motif	part of a light responsive element
AtHSP70-9	GTGGC-motif	part of a light responsive element
AtHSP70-1	HD-Zip 1	element involved in differentiation of the palisade mesophyll cells
AtHSP70-3	HD-Zip 1	element involved in differentiation of the palisade mesophyll cells
AtHSP70-8	HD-Zip 3	protein binding site
AtHSP70-1	I-box	part of a light responsive element
AtHSP70-10	I-box	part of a light responsive element
AtHSP70-11	I-box	part of a light responsive element
AtHSP70-12	I-box	part of a light responsive element
AtHSP70-13	I-box	part of a light responsive element
AtHSP70-14	I-box	part of a light responsive element
AtHSP70-15	I-box	part of a light responsive element
AtHSP70-16	I-box	part of a light responsive element
AtHSP70-2	I-box	part of a light responsive element
AtHSP70-4	I-box	part of a light responsive element
AtHSP70-6	I-box	part of a light responsive element
AtHSP70-7	I-box	part of a light responsive element
AtHSP70-9	I-box	part of a light responsive element
AtHSP70-10	LAMP-element	part of a light responsive element
AtHSP70-13	LAMP-element	part of a light responsive element
AtHSP70-14	LAMP-element	part of a light responsive element
AtHSP70-3	LAMP-element	part of a light responsive element
AtHSP70-7	LAMP-element	part of a light responsive element
AtHSP70-10	L-box	part of a light responsive element
AtHSP70-1	LTR	cis-acting element involved in low-temperature responsiveness
AtHSP70-10	LTR	cis-acting element involved in low-temperature responsiveness
AtHSP70-11	LTR	cis-acting element involved in low-temperature responsiveness
AtHSP70-13	LTR	cis-acting element involved in low-temperature responsiveness
AtHSP70-14	LTR	cis-acting element involved in low-temperature responsiveness
AtHSP70-16	LTR	cis-acting element involved in low-temperature responsiveness
AtHSP70-18	LTR	cis-acting element involved in low-temperature responsiveness
AtHSP70-19	LTR	cis-acting element involved in low-temperature responsiveness
AtHSP70-2	LTR	cis-acting element involved in low-temperature responsiveness
AtHSP70-4	LTR	cis-acting element involved in low-temperature responsiveness
AtHSP70-9	LTR	cis-acting element involved in low-temperature responsiveness
AtHSP70-1	MBS	MYB binding site involved in drought-inducibility
AtHSP70-10	MBS	MYB binding site involved in drought-inducibility
AtHSP70-11	MBS	MYB binding site involved in drought-inducibility
AtHSP70-12	MBS	MYB binding site involved in drought-inducibility
AtHSP70-14	MBS	MYB binding site involved in drought-inducibility
AtHSP70-15	MBS	MYB binding site involved in drought-inducibility
AtHSP70-17	MBS	MYB binding site involved in drought-inducibility
AtHSP70-18	MBS	MYB binding site involved in drought-inducibility
AtHSP70-19	MBS	MYB binding site involved in drought-inducibility
AtHSP70-2	MBS	MYB binding site involved in drought-inducibility
AtHSP70-3	MBS	MYB binding site involved in drought-inducibility
AtHSP70-6	MBS	MYB binding site involved in drought-inducibility
AtHSP70-7	MBS	MYB binding site involved in drought-inducibility
AtHSP70-8	MBS	MYB binding site involved in drought-inducibility
AtHSP70-9	MBS	MYB binding site involved in drought-inducibility
AtHSP70-1	MBSI	MYB binding site involved in flavonoid biosynthetic genes regulation
AtHSP70-15	MBSI	MYB binding site involved in flavonoid biosynthetic genes regulation
AtHSP70-12	motif I	cis-acting regulatory element root specific
AtHSP70-13	motif I	cis-acting regulatory element root specific
AtHSP70-9	motif I	cis-acting regulatory element root specific
AtHSP70-12	MRE	MYB binding site involved in light responsiveness
AtHSP70-18	MRE	MYB binding site involved in light responsiveness
AtHSP70-4	MRE	MYB binding site involved in light responsiveness
AtHSP70-6	MRE	MYB binding site involved in light responsiveness
AtHSP70-16	MSA-like	cis-acting element involved in cell cycle regulation
AtHSP70-4	MSA-like	cis-acting element involved in cell cycle regulation
AtHSP70-1	O2-site	cis-acting regulatory element involved in zein metabolism regulation
AtHSP70-10	O2-site	cis-acting regulatory element involved in zein metabolism regulation
AtHSP70-11	O2-site	cis-acting regulatory element involved in zein metabolism regulation
AtHSP70-12	O2-site	cis-acting regulatory element involved in zein metabolism regulation
AtHSP70-14	O2-site	cis-acting regulatory element involved in zein metabolism regulation
AtHSP70-15	O2-site	cis-acting regulatory element involved in zein metabolism regulation
AtHSP70-16	O2-site	cis-acting regulatory element involved in zein metabolism regulation
AtHSP70-18	O2-site	cis-acting regulatory element involved in zein metabolism regulation
AtHSP70-19	O2-site	cis-acting regulatory element involved in zein metabolism regulation
AtHSP70-2	O2-site	cis-acting regulatory element involved in zein metabolism regulation
AtHSP70-4	O2-site	cis-acting regulatory element involved in zein metabolism regulation
AtHSP70-5	O2-site	cis-acting regulatory element involved in zein metabolism regulation
AtHSP70-6	O2-site	cis-acting regulatory element involved in zein metabolism regulation
AtHSP70-7	O2-site	cis-acting regulatory element involved in zein metabolism regulation
AtHSP70-8	O2-site	cis-acting regulatory element involved in zein metabolism regulation
AtHSP70-1	P-box	gibberellin-responsive element
AtHSP70-10	P-box	gibberellin-responsive element
AtHSP70-11	P-box	gibberellin-responsive element
AtHSP70-13	P-box	gibberellin-responsive element
AtHSP70-14	P-box	gibberellin-responsive element
AtHSP70-5	P-box	gibberellin-responsive element
AtHSP70-6	P-box	gibberellin-responsive element
AtHSP70-16	RY-element	cis-acting regulatory element involved in seed-specific regulation
AtHSP70-14	SARE	cis-acting element involved in salicylic acid responsiveness
AtHSP70-1	Sp1	light responsive element
AtHSP70-10	Sp1	light responsive element
AtHSP70-11	Sp1	light responsive element
AtHSP70-13	Sp1	light responsive element
AtHSP70-14	Sp1	light responsive element
AtHSP70-15	Sp1	light responsive element
AtHSP70-16	Sp1	light responsive element
AtHSP70-17	Sp1	light responsive element
AtHSP70-18	Sp1	light responsive element
AtHSP70-19	Sp1	light responsive element
AtHSP70-2	Sp1	light responsive element
AtHSP70-4	Sp1	light responsive element
AtHSP70-5	Sp1	light responsive element
AtHSP70-6	Sp1	light responsive element
AtHSP70-7	Sp1	light responsive element
AtHSP70-8	Sp1	light responsive element
AtHSP70-9	Sp1	light responsive element
AtHSP70-1	TATA-box	core promoter element around -30 of transcription start
AtHSP70-10	TATA-box	core promoter element around -30 of transcription start
AtHSP70-11	TATA-box	core promoter element around -30 of transcription start
AtHSP70-12	TATA-box	core promoter element around -30 of transcription start
AtHSP70-13	TATA-box	core promoter element around -30 of transcription start
AtHSP70-14	TATA-box	core promoter element around -30 of transcription start
AtHSP70-15	TATA-box	core promoter element around -30 of transcription start
AtHSP70-16	TATA-box	core promoter element around -30 of transcription start
AtHSP70-17	TATA-box	core promoter element around -30 of transcription start
AtHSP70-18	TATA-box	core promoter element around -30 of transcription start
AtHSP70-19	TATA-box	core promoter element around -30 of transcription start
AtHSP70-2	TATA-box	core promoter element around -30 of transcription start
AtHSP70-3	TATA-box	core promoter element around -30 of transcription start
AtHSP70-4	TATA-box	core promoter element around -30 of transcription start
AtHSP70-5	TATA-box	core promoter element around -30 of transcription start
AtHSP70-6	TATA-box	core promoter element around -30 of transcription start
AtHSP70-7	TATA-box	core promoter element around -30 of transcription start
AtHSP70-8	TATA-box	core promoter element around -30 of transcription start
AtHSP70-9	TATA-box	core promoter element around -30 of transcription start
AtHSP70-14	TATC-box	cis-acting element involved in gibberellin-responsiveness
AtHSP70-16	TATC-box	cis-acting element involved in gibberellin-responsiveness
AtHSP70-1	TCA-element	cis-acting element involved in salicylic acid responsiveness
AtHSP70-10	TCA-element	cis-acting element involved in salicylic acid responsiveness
AtHSP70-11	TCA-element	cis-acting element involved in salicylic acid responsiveness
AtHSP70-12	TCA-element	cis-acting element involved in salicylic acid responsiveness
AtHSP70-15	TCA-element	cis-acting element involved in salicylic acid responsiveness
AtHSP70-7	TCA-element	cis-acting element involved in salicylic acid responsiveness
AtHSP70-10	TCCC-motif	part of a light responsive element
AtHSP70-11	TCCC-motif	part of a light responsive element
AtHSP70-14	TCCC-motif	part of a light responsive element
AtHSP70-15	TCCC-motif	part of a light responsive element
AtHSP70-16	TCCC-motif	part of a light responsive element
AtHSP70-19	TCCC-motif	part of a light responsive element
AtHSP70-2	TCCC-motif	part of a light responsive element
AtHSP70-4	TCCC-motif	part of a light responsive element
AtHSP70-5	TCCC-motif	part of a light responsive element
AtHSP70-7	TCCC-motif	part of a light responsive element
AtHSP70-8	TCCC-motif	part of a light responsive element
AtHSP70-1	TC-rich repeats	cis-acting element involved in defense and stress responsiveness
AtHSP70-16	TC-rich repeats	cis-acting element involved in defense and stress responsiveness
AtHSP70-17	TC-rich repeats	cis-acting element involved in defense and stress responsiveness
AtHSP70-2	TC-rich repeats	cis-acting element involved in defense and stress responsiveness
AtHSP70-7	TC-rich repeats	cis-acting element involved in defense and stress responsiveness
AtHSP70-10	TCT-motif	part of a light responsive element
AtHSP70-11	TCT-motif	part of a light responsive element
AtHSP70-12	TCT-motif	part of a light responsive element
AtHSP70-14	TCT-motif	part of a light responsive element
AtHSP70-15	TCT-motif	part of a light responsive element
AtHSP70-16	TCT-motif	part of a light responsive element
AtHSP70-17	TCT-motif	part of a light responsive element
AtHSP70-18	TCT-motif	part of a light responsive element
AtHSP70-19	TCT-motif	part of a light responsive element
AtHSP70-2	TCT-motif	part of a light responsive element
AtHSP70-4	TCT-motif	part of a light responsive element
AtHSP70-6	TCT-motif	part of a light responsive element
AtHSP70-8	TCT-motif	part of a light responsive element
AtHSP70-17	TGA-box	part of an auxin-responsive element
AtHSP70-1	TGACG-motif	cis-acting regulatory element involved in the MeJA-responsiveness
AtHSP70-10	TGACG-motif	cis-acting regulatory element involved in the MeJA-responsiveness
AtHSP70-11	TGACG-motif	cis-acting regulatory element involved in the MeJA-responsiveness
AtHSP70-12	TGACG-motif	cis-acting regulatory element involved in the MeJA-responsiveness
AtHSP70-13	TGACG-motif	cis-acting regulatory element involved in the MeJA-responsiveness
AtHSP70-14	TGACG-motif	cis-acting regulatory element involved in the MeJA-responsiveness
AtHSP70-15	TGACG-motif	cis-acting regulatory element involved in the MeJA-responsiveness
AtHSP70-16	TGACG-motif	cis-acting regulatory element involved in the MeJA-responsiveness
AtHSP70-17	TGACG-motif	cis-acting regulatory element involved in the MeJA-responsiveness
AtHSP70-18	TGACG-motif	cis-acting regulatory element involved in the MeJA-responsiveness
AtHSP70-19	TGACG-motif	cis-acting regulatory element involved in the MeJA-responsiveness
AtHSP70-2	TGACG-motif	cis-acting regulatory element involved in the MeJA-responsiveness
AtHSP70-3	TGACG-motif	cis-acting regulatory element involved in the MeJA-responsiveness
AtHSP70-4	TGACG-motif	cis-acting regulatory element involved in the MeJA-responsiveness
AtHSP70-5	TGACG-motif	cis-acting regulatory element involved in the MeJA-responsiveness
AtHSP70-6	TGACG-motif	cis-acting regulatory element involved in the MeJA-responsiveness
AtHSP70-7	TGACG-motif	cis-acting regulatory element involved in the MeJA-responsiveness
AtHSP70-8	TGACG-motif	cis-acting regulatory element involved in the MeJA-responsiveness
AtHSP70-9	TGACG-motif	cis-acting regulatory element involved in the MeJA-responsiveness
AtHSP70-1	TGA-element	auxin-responsive element
AtHSP70-10	TGA-element	auxin-responsive element
AtHSP70-11	TGA-element	auxin-responsive element
AtHSP70-12	TGA-element	auxin-responsive element
AtHSP70-13	TGA-element	auxin-responsive element
AtHSP70-16	TGA-element	auxin-responsive element
AtHSP70-18	TGA-element	auxin-responsive element
AtHSP70-19	TGA-element	auxin-responsive element
AtHSP70-2	TGA-element	auxin-responsive element
AtHSP70-3	TGA-element	auxin-responsive element
AtHSP70-4	TGA-element	auxin-responsive element
AtHSP70-5	TGA-element	auxin-responsive element
AtHSP70-6	TGA-element	auxin-responsive element
AtHSP70-7	TGA-element	auxin-responsive element
AtHSP70-8	TGA-element	auxin-responsive element
AtHSP70-9	TGA-element	auxin-responsive element
AtHSP70-4	Unnamed__1	60K protein binding site
AtHSP70-7	WUN-motif	wound-responsive element
AtHSP70-9	WUN-motif	wound-responsive element
